# Supplementary material for: Lights Off for Arbuscular Mycorrhiza: On Its Symbiotic Functioning under Light Deprivation
Source: Front Plant Sci. 2016 Jun 6;7:782. doi: 10.3389/fpls.2016.00782 (PMC4893486; doi:10.3389/fpls.2016.00782)
Supplement: Supplementary file 1 [file Table1.XLS]

## Sheet: cover page
Supplementary Material
Lights off for arbuscular mycorrhiza: On its symbiotic functioning under light deprivation
Tereza Konvalinková, Jan Jansa*
* Correspondence: Jan Jansa, jansa@biomed.cas.cz
Supplementary table

## Sheet: literature survey
List of previously published studies on the effects of light on the symbiotic functioning of arbuscular mycorrhiza (AM). To select the publications, Web of Science (webofknowledge.com) was searched through in September 2015 by using a logic operator request "(shad* OR "photon flux" OR "light intensity" OR irradiation OR "light level*" OR "light treatmen*" OR "light regim*") AND mycor* AND (arbusc…
	Conditions							Has this factor impact on DW?		Has light impact on...
Publication	Plant	AM fungus	Place1	Light levels	PPFD2 (µmol/m-2 s-1)	Shading duration (d)	Start of shading treatment (d)	AM3	Light3	MGR?3 4	% colonization?3	Note
Bereau et al. 2000	Dicorynia guianensis	field soil	s	3	50%, 14%, 1% (French Guiana)	350	7	p	p	p	m
Bethlenfalvay et Pacovsky 1983	Glycine max	Glomus fasciculatum	g	3	700, 350, 170	84	15	p	p	p	p
Binu et al. 2015	Santalum album	Glomus mosseae, Glomus fasciculatum, Glomus intraradices	s	4	100%, 75%, 50%, 25%	180, 210, 240	0	p	m	x	0	Santalum is hemiparasite.
Borges et Chaney 1993	Fraxinus pennsylvanica	Glomus macrocarpum, Glomus fasciculatum	s	4	1650, 70%, 53%, 37% (=611)	49, 84, 119	39 (1 true leave+2w)	p	n	i	m
Daft et El-Giahmi 1979	Zea mays	Glomus mosseae	c	3	119, 90, 30.5*	60	transplanted seedlings	p	p	0	p
Euliss et al. 2007	Houstonia montana	native	g	2	1073, 261	≈220	≈45	x	p	x	p	no non-mycorrhizal control
Facelli et al. 1999	Trifolium subterraneum	Gigaspora margarita	c	2	400, 180	56	0	p	0 ?	i	0
Fellbaum et al. 2014	Medicago truncatula	Glomus aggregatum, Rhizophagus irregularis	c	2 + half-shaded	225, 90	6 (33P experiment), 24 (15N experiment)	?	0(24d, 6d G. agg. shaded vs. unshaded microcosms, 6d Rh. half-shaded)/p(6d G. agg. half-shaded, 6d Rh. shaded vs. unshaded)	0 (24d, 6d G. agg, 6d Rh. half-shaded)/p(6d Rh. shaded vs. unshaded)	i(24d, 6d G. agg., 6d Rh. half-shaded)/p(6d Rh. rshaded vs. unshaded)	p
Furlan et Fortin 1977	Allium cepa	Gigaspora calospora	c	4	344, 258, 172, 86*	20, 40, 60, 80, 100	transplanted seedlings	p	p	m	n
Füzy et al. 2014	Brachypodium pinnatum	native	n	3	800-1800, 400-1800, 20-80	?	0	x	m	x	p	no non-mycorrhizal control
Gamage et al. 2004	Syzigium spp.	soil	s	4	1600, 800, 350, 50	730	seedlings	x	p	x	p	no non-mycorrhizal control
Gehring 2003	Flindersia brayleana, Acmena resa, Cryptocarya mackinnoniana, C. angulata	field AMF culticvated on Sorghum	g	2	157-26, 54-10	180 (F. brayleana, A. resa) or 270 (Cryptocarya spp.)	90	p(F. brayleana, A. resa)/0(Cryptocarya spp.)	p	0(F. brayleana)/p(A. resa)/i(Cryptocarya spp.)	0/p(C. angulata)
Graham et al. 1982	Sorghum vulgare	Glomus fasciculatum	g	3	418, 308, 204	35	seedling emergence	p	p	p	0(low P)/p(high P)
Grman 2012	Bromus inermis, Elymus repens, Andropogon gerardii, Schizachyrium scoparium	soil	g	2	100%, 70% (lit glasshouse in Michigan)	84	transplanted seedlings	n(B. inermis, E. repens)/p(A. gerardii, S. scoparium; negative at high P)	p/0(A. gerardii)	0/i(A. gerardii)	0/p(E. repens)
Hayman 1974	Allium cepa	"Endogone"	c	2	430, 224*	70	transplanted seedlings	p	p	p	0
Heinemeyer et al. 2003	experimental meadow	native	f		various	37, 41, 350	7, 13 a 17 month after sowing	x		x	p/0 (according to intensity and sezon)	no non-mycorrhizal control
Hodge et Fitter 2010	Plantago lanceolata	Glomus hoi	g	1 + half-shaded	100%, 71%/40%	5, 21, 35, 49, 63	28	p	p	p	p
Hurst et al. 2002	trees of New Zeland	native	n	2	understory or gap	?	0	x	x	x	p(1 sp.)/n(1 sp.)/0(6 spp.)	no non-mycorrhizal control
Jensen 1984	Trifolium repens	Glomus caledonius, Glomus epigeus, native	g	2 with different temperature	150, 300	(56, 84 G. spp. only), 126 (all incl. NM)	seedlings	p	p	?	0/p(G. caledonius 84d, G. epigeus 126d)	non-mycorrhizal control only after 126 days
Johnson et al. 2015	Andropogon gerardii	soil	g	3 and 2	618-1047, 66%, 33%	98	14	p (P-limited soils)/0 (N-limited)	p	p/m/i(N-limited soil)	p
Knegt et al. 2016	Medicago truncatula	Glomus aggregatum, Rhizophagus irregularis	c	half-shaded	313, 120	56-65	8	p	p(irr)/0(agg)	p(irr)/i(agg)	0
Korhonen et al. 2004	Geranium sylvaticum	native	n	2	1635-1824, 38-206	?	0	x	x	x	n	no non-mycorrhizal control
Kumar et al. 2007	Triticum aestivum, Sesamum orientale, Arachis hypogaea, Vigna mungo, V. radiata, Cicer arietinum, Pisum sativum	native	n/s	2 (natural) / 4 (shadehouse)	under canopy or not/100%, 75%, 50%, 33%	? (≈90 in shadehouse)	0	x	x	x	various (usualy n)	no non-mycorrhizal control
Kyllo et al. 2003	Psychotria acuminata, Psychotria marginata, Piper culebranum, Piper aequale, Piper cordulatum	roots of Oenocarpus + soil	g	2	40, 350	120	c. 28-42 (cuttings with at least 1 new leaf)	x	x	x	x
Landis et al. 2004	oak savannas in Wisconsin	native	n	3		?	0	x		x	x	no non-mycorrhizal control
Landis et al. 2005a	11 herbs (e.g. Amorpha canescens, Asclepias syriaca, Elymus riparius, Monarda fistulosa, Rumex acetosella, Schizachyrium scoparium, Sorghastrum nutans)	Glomus claroideum, Glomus mosseae, both together, soil	g	2	100%, 50%	140	0	0	p(Rumex, Schizachyrium, Sorghastrum)/n(Asclepias)/0(other)	i	x
Landis et al. 2005b	Amorpha canescens, Monarda fistulosa, Rumex acetosella, Schizachyrum scoparium, all together	Glomus claroideum, Glomus mosseae, both together, soil	g	2	100%, 50%	140	transplanted seedlings	0	p		x
Liu et al. 2015	alpine meadow in Tibet	native	f	2	6508 (summer sunny midday), 30%	≈1200		x	p	x	0 (decreased when low-light and fertilization combined)	no non-mycorrhizal control
Louche-Tessandier et al. 1999	Solanum tuberosum	Glomus intraradices	in vitro	2	300, 60	14, 28 (plants limited by space in day 28)		0	p	i(CO2 normal)/p(CO2 enriched)	0
Mangan et al. 2010	Apeiba aspera, Luehea seemannii, Eugenia nesiotica, Virola surinamensis	mix (Scutellospora calospora, Glomus sp., Glomus fasciculatum, Glomus artruva, Glomus geosporum, Acaulospora scorbiculata)	s	2	20%, 2% (Panama)	240	0	x	p	x	x	no non-mycorrhizal control
Marschner et Timonen 2005	Lycopersicum esculentum, WT and rmc mutant (results in this table for WT only)	Glomus intraradices, Glomus versiforme	c	2	600, 225	22	34 (6 after transplanting)	n(G. int.)/0(G. ver.)	p	p(int)/i(ver)	p
McGee 1990	Ceratopetalum apetalum, Trifolium pratense	Glomus mosseae	g	2	1050, 540 (max)	42	transplanted seedlings	0	0(C. apetalum)/p(T. pratense)	i	0(C. apetalum)/n(T. pratense)
McGee et Furby 1992	Ceratopetalum apetalum	native together with ectomykorrhizae	c	3	280, 100, 40	35, 56, 77	transplanted seedlings	x	p	x	p	no non-mycorrhizal control
Millar et Ballhorn 2013	Phaseolus lunatus	commercial inoculum (Glomus aggregatum, G. etunicatum, G. mosseae, G. clarum, G. deserticola, G. monosporus, Gigaspora margarita, Paraglomus brasilianum, Rhizophagus irregularis)	g	2	525, 138	56	0	0	p	i	0
Myster 2004	Inga vera	native	g	3	100%, 50%, 20% (Puerto Rico)	240	0	x		x	n	no non-mycorrhizal control
Olsson et al. 2010	Trifolium subterraneum	Glomus intraradices	g	2	270, 67.5	14	37	n	p	0	p
Parra-Tabla et al. 2015	Ruellia nudiflora	native	g	2	100%, 50%	≈270	transplanted seedlings	x		x	p	no non-mycorrhizal control
Pearson et al. 1991	Allium porrum	Glomus mosseae	c	2	515, 250	14, 28, 42, 56	0	p(lowP)/n(highP)	p	p(lowP)/n(highP)	p(14d)/0(later)	exp. 1
Reinhard et al. 1994	Pisum sativum	Glomus mosseae	c	2	680, 160 (exp.1); 500, 250 (exp.2)	18 (exp.2 only), 30, 37 (exp.2 only)	0	0	0/p(37d)	i	p(exp.1)/0(exp.2)
Reinhard et al. 1993	Pisum sativum	Glomus mosseae	c	2	390, 190	35	0	n	p	n	p
Saito et Kato 1994	Glycine max	Glomus mosseae	g	2 with different temperature	100%, 50% (Japan)	7, 16, 28	46	n	p	x	0
Schreiner et Pinkerton 2008	Vitis vinifera	mix (Scutellospora calospora, Glomus mosseae, Glomus sp.)	g	2	1100, 500	111	50	p	p	0	n
Schubert et al. 1992	Glycine max	Glomus mosseae	g	2	?, 0	12	16	x	x	x	p
Shi et al. 2014	Ligularia virguarea	native	s	2	1300*, 75%	≈1170	0	x	p	x	p	no non-mycorrhizal control
Shukla et al. 2009	Phaseolus mungo, Triticum aestivum, Eucalyptus tereticornis, Albizia procera	Acaulospora scrobiculata, Glomus intraradices, Glomus sp.	s	4	100%, 67%, 50%, 25 % (India)	84		p/0(Triticum)	p/0(Triticum)	x (0/p-Albizia)	p	test of light x AM interaction not included
Skálová et Vosátka 1998	Festuca rubra	Glomus etunicatum	c	2 ratios of Red/FarRed	(55, 57 - different Red/FarRed)	77	0 (transplantation)	0	x	x	x
Smith et Gianinazzi-Pearson 1990	Allium cepa	Glomus mosseae	c	2	410, 190	42	transplantation	p(low P)/0(high P)	p	p(low P)/i(high P)	0(low P)/p(high P)
Son et Smith 1988	Allium cepa	Glomus mosseae	g/c	2	600/550, 250	14, 28, 42, 56	0	p(low P)/0-n(high P)	p	p(low P)/i(high P)	0/p(high P glasshouse)
Stonor et al. 2014	Triticum aestivum	Gigaspora margarita, Rhizophagus irregularis	g	2	325-1025, 72-262	42, 112	0	p	p	0	0
Tester et al. 1985	Trifolium subterraneum	Glomus mosseae	c	3	450, 100, 20	42	0 (planting)	p(Gigaspora)/0(Rhizophagus)	p	p	0
Tester et al. 1986	Trifolium subterraneum	Glomus mosseae	c	2	450, 100	1, 2, 3, ...24	0	x	p	x	p(before17d)/0(later)	no non-mycorrhizal control
Vierheilig et al. 2002	Phaseolus vulgaris, Lupinus albus (non-mycorrhizal) - results in this table for Phaseolus only	Glomus mosseae	c	2	310, 0	22	0	x	x	x	p	DW not included
Violi et al. 2007	Persea americana	Glomus intraradices	g	2	1250, 125	180	transplanted seedlings	p	p	p	x
Weber et al. 2005	Thuja plicata	native	g	10/gradient	100-1%	180	0	x	p	x	p	no non-mycorrhizal control
Whitebeck 2001	Inga leiocalycina	native	s/n	3 (shadehouse) / 2 (natural)	410, 180, 9 (shadehouse)/40, 4.5 (natural)	63 (shadehouse)/? (natural)	transplanted seedlings/0	x	x	x	p(shadehouse)/n(natural)	no non-mycorrhizal control
Zheng et al. 2015	Allium vineale	Claroideoglomus candidum, Gigaspora margarita	g	2	1339, 662	28, 42, 56	42	p(Cla)/0(Gig)	p	p(Cla)/i(Gig)	x	growth assay
1 g glasshouse; c grown chamber, cabinet, room...; s shelteres, shadehouse; f field experiment; n natural observation
2 photosynthetic photon flux density
3 p positive, n negative, m peak at the medium light intensity, 0 no effect, i no effect of light on MGR because AM or light has no effect on DW, x not mesured
4 Since not all publications provided explicitly calculated mycorrhizal growth response (MGR), the MGR referred to here means any significant difference between the biomass of the mycorrhizal and non-mycorrhizal plants for a given experimental treatment.
*Figures roughly converted from lux or W m-2.

## Sheet: reference list
Bereau, M., Barigah, T.S., Louisanna, E., and Garbaye, J. (2000). Effects of endomycorrhizal development and light regimes on the growth of Dicorynia guianensis Amshoff seedlings. Annals of Forest Science 57, 725-733.
Bethlenfalvay, G.J., and Pacovsky, R.S. (1983). Light effects in mycorrhizal soybeans. Plant Physiology 73, 969-972. doi: 10.1104/Pp.73.4.969.
Binu, N.K., Ashokan, P.K., and Balasundaran, M. (2015). Influence of different arbuscular mycorrhizal fungi and shade on growth of sandal (Santalum album) seedlings. Journal of Tropical Forest Science 27, 158-165.
Borges, R.G., and Chaney, W.R. (1993). Solar irradiance and the development of endomycorrhizal green ash seedlings. Tree Physiology 13, 227-238.
Daft, M.J., and El-Giahmi, A.A. (1978). Effect of arbuscular mycorrhiza on plant growth .8. Effects of defoliation and light on selected hosts. New Phytologist 80, 365-372. doi: 10.1111/j.1469-8137.1978.tb01570.x.
Euliss, A.C., Fisk, M.C., McCleneghan, S.C., and Neufeld, H.S. (2007). Allocation and morphological responses to resource manipulations are unlikely to mitigate shade intolerance in Houstonia montana, a rare southern Appalachian herb. Canadian Journal of Botany 85, 976-985. doi: 10.1139/B07-104.
Facelli, E., Facelli, J.M., Smith, S.E., and McLaughlin, M.J. (1999). Interactive effects of arbuscular mycorrhizal symbiosis, intraspecific competition and resource availability on Trifolium subterraneum cv. Mt. Barker. New Phytologist 141, 535-547. doi: 10.1046/j.1469-8137.1999.00367.x.
Fellbaum, C.R., Mensah, J.A., Cloos, A.J., Strahan, G.E., Pfeffer, P.E., Kiers, E.T., and Bücking, H. (2014). Fungal nutrient allocation in common mycorrhizal networks is regulated by the carbon source strength of individual host plants. New Phytologist 203, 646-656. doi: 10.1111/Nph.12827.
Furlan, V., and Fortin, J.A. (1977). Effects of light intensity on formation of vesicular-arbuscular endomycorrhizas on Allium cepa by Gigaspora calospora. New Phytologist 79, 335-340. doi: 10.1111/j.1469-8137.1977.tb02213.x.
Füzy, A., Bothe, H., Molnar, E., and Biró, B. (2014). Mycorrhizal symbiosis effects on growth of chalk false-brome (Brachypodium pinnatum) are dependent on the environmental light regime. Journal of Plant Physiology 171, 1-6. doi: 10.1016/j.jplph.2013.11.002.
Gamage, H.K., Singhakumara, B.M.P., and Ashton, M.S. (2004). Effects of light and fertilization on arbuscular mycorrhizal colonization and growth of tropical rain-forest Syzygium tree seedlings. Journal of Tropical Ecology 20, 525-534. doi: 10.1017/S0266467404001592.
Gehring, C.A. (2003). Growth responses to arbuscular mycorrhizae by rain forest seedlings vary with light intensity and tree species. Plant Ecology 167, 127-139. doi: 10.1023/A:1023989610773.
Graham, J.H., Leonard, R.T., and Menge, J.A. (1982). Interaction of light intensity and soil temperature with phosphorus inhibition of vesicular arbuscular mycorrhiza formation. New Phytologist 91, 683-690. doi: 10.1111/j.1469-8137.1982.tb03347.x.
Grman, E. (2012). Plant species differ in their ability to reduce allocation to non-beneficial arbuscular mycorrhizal fungi. Ecology 93, 711-718.
Hayman, D.S. (1974). Plant growth responses to vesicular-arbuscular mycorrhiza .6. Effect of light and temperature. New Phytologist 73, 71-80. doi: 10.1111/j.1469-8137.1974.tb04607.x.
Heinemeyer, A., Ridgway, K.P., Edwards, E.J., Benham, D.G., Young, J.P.W., and Fitter, A.H. (2003). Impact of soil warming and shading on colonization and community structure of arbuscular mycorrhizal fungi in roots of a native grassland community. Global Change Biology 10, 52-64. doi: 10.1111/j.1365-2486.2003.00713.x.
Hodge, A., and Fitter, A.H. (2010). Substantial nitrogen acquisition by arbuscular mycorrhizal fungi from organic material has implications for N cycling. Proceedings of the National Academy of Sciences of the United States of America 107, 13754-13759. doi: 10.1073/pnas.1005874107.
Hurst, S.E., Turnbull, M.H., and Norton, D.A. (2002). The effect of plant light environment on mycorrhizal colonisation in field-grown seedlings of podocarp-angiosperm forest tree species. New Zealand Journal of Botany 40, 65-72.
Jensen, A. (1984). Influence of inoculum density of 2 vesicular-arbuscular mycorrhizal fungi and temperature and light intensity on Trifolium repens. Nordic Journal of Botany 4, 249-259. doi: 10.1111/j.1756-1051.1984.tb01494.x.
Johnson, N.C., Wilson, G.W.T., Wilson, J.A., Miller, R.M., and Bowker, M.A. (2015). Mycorrhizal phenotypes and the law of the minimum. New Phytologist 205, 1473-1484. doi: 10.1111/nph.13172.
Knegt, B., Jansa, J., Franken, O., Engelmoer, D.J.P., Werner, G.D.A., Bücking, H., and Kiers, E.T. (2016). Host plant quality mediates competition between arbuscular mycorrhizal fungi. . Fungal Ecology, in press. doi: 10.1016/j.funeco.2014.09.011.
Korhonen, J., Kytoviita, M.M., and Siikamaki, P. (2004). Are resources allocated differently to symbiosis and reproduction in Geranium sylvaticum under different light conditions? Canadian Journal of Botany 82, 89-95. doi: 10.1139/B03-142.
Kumar, A., Shukla, A., Hashmi, S., and Tewari, R.K. (2007). Effect of trees on colonization of intercrops by vesicular arbuscular mycorrhizae in agroforestry systems. Indian Journal of Agricultural Sciences 77, 291-298.
Kyllo, D.A., Velez, V., and Tyree, M.T. (2003). Combined effects of arbuscular mycorrhizas and light on water uptake of the neotropical understory shrubs, Piper and Psychotria. New Phytologist 160, 443-454. doi: 10.1046/j.1469-8137.2003.00896.x.
Landis, F.C., Gargas, A., and Givnish, T.J. (2004). Relationships among arbuscular mycorrhizal fungi, vascular plants and environmental conditions in oak savannas. New Phytologist 164, 493-504. doi: 10.1111/j.1469-8137.2004.01202.x.
Landis, F.C., Gargas, A., and Givnish, T.J. (2005a). The influence of arbuscular mycorrhizae and light on Wisconsin (USA) sand savanna understories 1 - Plant community composition. Mycorrhiza 15, 547-553. doi: 10.1007/s00572-005-0365-2.
Landis, F.C., Gargas, A., and Givnish, T.J. (2005b). The influence of arbuscular mycorrhizae and light on Wisconsin (USA) sand savanna understories 2. Plant competition. Mycorrhiza 15, 555-562. doi: 10.1007/s00572-005-0366-1.
Liu, Y.J., Mao, L., Li, J.Y., Shi, G.X., Jiang, S.J., Ma, X.J., An, L.Z., Du, G.Z., and Feng, H.Y. (2015). Resource availability differentially drives community assemblages of plants and their root-associated arbuscular mycorrhizal fungi. Plant and Soil 386, 341-355. doi: 10.1007/s11104-014-2261-z.
Louche-Tessandier, D., Samson, G., Hernandez-Sebastia, C., Chagvardieff, P., and Desjardins, Y. (1999). Importance of light and CO2 on the effects of endomycorrhizal colonization on growth and photosynthesis of potato plantlets (Solanum tuberosum) in an in vitro tripartite system. New Phytologist 142, 539-550. doi: 10.1046/j.1469-8137.1999.00408.x.
Mangan, S.A., Herre, E.A., and Bever, J.D. (2010). Specificity between Neotropical tree seedlings and their fungal mutualists leads to plant-soil feedback. Ecology 91, 2594-2603. doi: 10.1890/09-0396.1.
Marschner, P., and Timonen, S. (2005). Interactions between plant species and mycorrhizal colonization on the bacterial community composition in the rhizosphere. Applied Soil Ecology 28, 23-36. doi: 10.1016/j.apsoil.2004.06.007.
McGee, P.A. (1990). Survival and growth of seedlings of Coachwood (Ceratopetalum apetalum) - Effects of shade, mycorrhizas and a companion plant. Australian Journal of Botany 38, 583-592. doi: 10.1071/Bt9900583.
McGee, P.A., and Furby, J.H. (1992). Formation and structure of mycorrhizas of seedlings of Coachwood (Ceratopetalum apetalum). Australian Journal of Botany 40, 291-304. doi: 10.1071/Bt9920291.
Millar, J.A., and Ballhorn, D.J. (2013). Effect of mycorrhizal colonization and light limitation on growth and reproduction of lima bean (Phaseolus lunatus L.). Journal of Applied Botany and Food Quality 86, 172-179. doi: 10.5073/Jabfq.2013.086.023.
Myster, R.W. (2004). Post-agricultural invasion, establishment, and growth of neotropical trees. Botanical Review 70, 381-402. doi: 10.1663/0006-8101.
Olsson, P.A., Rahm, J., and Aliasgharzad, N. (2010). Carbon dynamics in mycorrhizal symbioses is linked to carbon costs and phosphorus benefits. FEMS Microbiology Ecology 72, 123-131. doi: 10.1111/j.1574-6941.2009.00833.x.
Parra-Tabla, V., Munguia-Rosas, M., Campos-Navarrete, M.J., and Ramos-Zapata, J.A. (2015). Effects of flower dimorphism and light environment on arbuscular mycorrhizal colonisation in a cleistogamous herb. Plant Biology 17, 163-168. doi: 10.1111/plb.12223.
Pearson, J.N., Smith, S.E., and Smith, F.A. (1991). Effect of photon irradiance on the development and activity of VA mycorrhizal infection in Allium porrum. Mycological Research 95, 741-746.
Reinhard, S., Martin, P., and Marschner, H. (1993). Interactions in the tripartite symbiosis of pea (Pisum sativum L), Glomus and Rhizobium under nonlimiting phosphorus supply. Journal of Plant Physiology 141, 7-11.
Reinhard, S., Weber, E., Martin, P., and Marschner, H. (1994). Influence of phosphorus supply and light intensity on mycorrhizal response in Pisum-Rhizobium-Glomus symbiosis. Experientia 50, 890-896. doi: 10.1007/Bf01923475.
Saito, M., and Kato, T. (1994). Effects of low temperature and shade on relationships between nodulation, vesicular-arbuscular mycorrhizal infection, and shoot growth of soybeans. Biology and Fertility of Soils 17, 206-211. doi: Doi 10.1007/Bf00336324.
Shi, G.X., Liu, Y.J., Johnson, N.C., Olsson, P.A., Mao, L., Cheng, G., Jiang, S.J., An, L.Z., Du, G.Z., and Feng, H.Y. (2014). Interactive influence of light intensity and soil fertility on root-associated arbuscular mycorrhizal fungi. Plant and Soil 378, 173-188. doi: 10.1007/s11104-014-2022-z.
Shukla, A., Kumar, A., Jha, A., Chaturvedi, O.P., Prasad, R., and Gupta, A. (2009). Effects of shade on arbuscular mycorrhizal colonization and growth of crops and tree seedlings in Central India. Agroforestry Systems 76, 95-109. doi: 10.1007/s10457-008-9182-x.
Schreiner, R.P., and Pinkerton, J.N. (2008). Ring nematodes (Mesocriconema xenoplax) alter root colonization and function of arbuscular mycorrhizal fungi in grape roots in a low P soil. Soil Biology & Biochemistry 40, 1870-1877. doi: 10.1016/j.soilbio.2008.03.010.
Schubert, A., Wyss, P., and Wiemken, A. (1992). Occurrence of trehalose in vesicular-arbuscular mycorrhizal fungi and in mycorrhizal roots. Journal of Plant Physiology 140, 41-45.
Skálová, H., and Vosátka, M. (1998). Growth response of three Festuca rubra clones to light quality and arbuscular mycorrhiza. Folia Geobotanica 33, 159-169. doi: 10.1007/Bf02913343.
Smith, S.E., and Gianinazzi-Pearson, V. (1990). Phosphate uptake and arbuscular activity in mycorrhizal Allium cepa L - effects of photon irradiance and phosphate nutrition. Australian Journal of Plant Physiology 17, 177-188.
Son, C.L., and Smith, S.E. (1988). Mycorrhizal growth responses - interactions between photon irradiance and phosphorus nutrition. New Phytologist 108, 305-314. doi: 10.1111/j.1469-8137.1988.tb04167.x.
Stonor, R.N., Smith, S.E., Manjarrez, M., Facelli, E., and Smith, F.A. (2014). Mycorrhizal responses in wheat: shading decreases growth but does not lower the contribution of the fungal phosphate uptake pathway. Mycorrhiza 24, 465-472. doi: 10.1007/s00572-014-0556-9.
Tester, M., Smith, F.A., and Smith, S.E. (1985). Phosphate inflow into Trifolium subterraneum L - effects of photon Irradiance and mycorrhizal infection. Soil Biology & Biochemistry 17, 807-810. doi: 10.1016/0038-0717(85)90137-3.
Tester, M., Smith, S.E., Smith, F.A., and Walker, N.A. (1986). Effects of photon irradiance on the growth of shoots and roots, on the rate of initiation of mycorrhizal infection and on the growth of infection units in Trifolium subterraneum L. New Phytologist 103, 375-390. doi: 10.1111/j.1469-8137.1986.tb00623.x.
Vierheilig, H., Bago, B., Lerat, S., and Piché, Y. (2002). Shoot-produced, light-dependent factors are partially involved in the expression of the arbuscular mycorrhizal (AM) status of AM host and non-host plants. Journal of Plant Nutrition and Soil Science 165, 21-25. doi: 10.1002/1522-2624.
Violi, H.A., Menge, J.A., and Beaver, R.J. (2007). Chaetomium elatum (Kunze: Chaetomiaceae) as a root-colonizing fungus in avocado: Is it a mutualist, cheater, commensalistic associate, or pathogen? American Journal of Botany 94, 690-700. doi: Doi 10.3732/Ajb.94.4.690.
Weber, A., Karst, J., Gilbert, B., and Kimmins, J.P. (2005). Thuja plicata exclusion in ectomycorrhiza-dominated forests: testing the role of inoculum potential of arbuscular mycorrhizal fungi. Oecologia 143, 148-156. doi: 10.1007/s00442-004-1777-y.
Whitbeck, J.L. (2001). Effects of light environment on vesicular-arbuscular mycorrhiza development in Inga leiocalycina, a tropical wet forest tree. Biotropica 33, 303-311. doi: 10.1111/j.1744-7429.2001.tb00180.x.
Zheng, C.Y., Ji, B.M., Zhang, J.L., Zhang, F.S., and Bever, J.D. (2015). Shading decreases plant carbon preferential allocation towards the most beneficial mycorrhizal mutualist. New Phytologist 205, 361-368. doi: 10.1111/nph.13025.
